# Supplementary material for: Reaction Steps in Heterogeneous Photocatalytic Oxidation of Toluene in Gas Phase—A Review
Source: Molecules. 2023 Sep 6;28(18):6451. doi: 10.3390/molecules28186451 (PMC10536914; doi:10.3390/molecules28186451)
Supplement: Supplementary file 1 [file molecules-28-06451-s001.zip]

Archive with 1 entries (1 files):
- molecules-2567530-supplementary.pdf
